# Supplementary material for: The Indoor Environment and Otitis Media among Australian Children: A National Cross-Sectional Study
Source: Int J Environ Res Public Health. 2022 Jan 29;19(3):1551. doi: 10.3390/ijerph19031551 (PMC8835613; doi:10.3390/ijerph19031551)
Supplement: Supplementary file 1 [file ijerph-19-01551-s001.zip]

Archive with 1 entries (1 files):
- ijerph-1535356-supplementary.pdf
